# Supplementary material for: Dysregulation of TNF-α and IFN-γ expression is a common host immune response in a chronically infected mouse model of melioidosis when comparing multiple human strains of Burkholderia pseudomallei
Source: BMC Immunol. 2020 Feb 3;21:5. doi: 10.1186/s12865-020-0333-9 (PMC6998218; doi:10.1186/s12865-020-0333-9)
Supplement: Supplementary file 2 — Additional file 2 Table S1. Cytokines/chemokines in sera and spleen extracts in different groups of mice. A. Serum levels. B. Spleen extract levels. [file 12865_2020_333_MOESM2_ESM.xlsx]

## Sheet: Sheet1
	Table S1. Cytokines/chemokines in sera or spleen extracts from mice after exposure to strains of B. pseudomallei.
		Cytokine/Chemokine Expressed (pg/ml)a
	Source/Groupb,d	GM CSFc	IFNg	TNFα	IL-1α	IL-1β	IL-2	IL-4	IL-5	IL-6	IL-10	IL-12	IP-10	KC	MCP-1	MIG	MIP-1α	VEGF
	A. Serum.
	Gp1 Naïve (10)	18.1 (1.00)	21.3 (1.13)	26.1 (1.00)	22.1 (1.00)	6.05 (1.00)	45.9 (1.01)	18.8 (1.08)	24.7 (1.05)	44.6 (1.00)	49.1 (1.29)	20.0 (1.13)	260.7 (1.40)	22.7 (1.02)	184.4 (1.17)	39.3 (1.00)	23.1 (1.00)	12.3 (1.31)
	Gp2 Normal Appearing (32)	17.3 (1.16)	17.1 (1.15)	25.6 (1.13)	20.2 (1.45)	3.64 (1.88)	38.0 (1.64)	18.4 (1.67)	26.0 (1.83)	43.2 (1.52)	33.9 (2.27)	18.4 (1.18)	108.2 (2.40)	12.6 (2.96)	50.9 (4.08)	29.0 (1.61)	8.93 (2.99)	5.89 (1.60)
	Gp3 Swollen (8)	13.8 (1.69)	33.4 (1.93)	34.8 (2.28)	30.7 (3.67)	4.05 (2.28)	27.1 (2.56)	13.4 (2.98)	25.0 (2.07)	39.2 (1.44)	42.4 (2.88)	23.7 (1.58)	233.0 (2.83)	18.2 (4.11)	170.8 (5.86)	34.3 (4.54)	8.22 (1.74)	7.08 (3.38)
	Gp4 Infected (23)	18.6 (2.33)	146.1 (4.78) ‡	28.3 (3.19)	76.8 (6.42) ¶	118.1 (4.38) ‡	7.91 (2.66)	48.7 (2.06) ‡	18.6 (2.09)	125.3 (3.85) ¶	51.2 (1.60)	33.1 (2.83) †	43.2 (2.37)	336.1 (2.84) ‡	26.1 (2.26)	717.3 (3.88) ‡	54.4 (4.21) ¶	16.9 (5.23)
	B. Spleen Extract.
	Gp1 Naïve (10)	18.1 (1.00)	21.3 (1.12)	23.1 (1.00)	26.1 (1.00)	22.1 (1.00)	6.10 (1.00)	45.9 (1.01)	18.8 (1.08)	24.7 (1.05)	44.6 (1.00)	49.1 (1.29)	20.0 (1.12)	260.7 (1.37)	22.7 (1.02)	184.4 (1.16)	39.3 (1.00)	12.3 (1.31)
	Gp2 Normal Appearing (32)	12.8 (1.17)	16.3 (1.08)	11.5 (1.12)	65.7 (1.09) ‡	32.5 (1.09) ‡	4.34 (1.15)	35.4 (1.10)	14.5 (1.11)	19.2 (1.11)	49.2 (1.06)	18.2 (1.12)	23.3 (1.09)	246.6 (1.11)	13.9 (1.10)	307.7 (1.11) †	41.7 (1.11)	8.3 (1.12)
	Gp3 Swollen (8)	15.6 (1.15)	19.6 (1.25)	15.0 (1.12)	275.9 (1.19) ‡	270.6 (1.16) ‡	5.08 (1.26)	30.1 (1.46)	10.5 (1.30)	20.7 (1.21)	46.4 (1.04)	38.1 (1.31)	32.7 (1.22)	394.0 (1.18)	19.9 (1.05)	652.6 (1.35) ¶	74.0 (1.18) ¶	32.4 (1.33) †
	Gp4 Infected (23)	107.2 (1.29) ‡	239.0 (1.13) ‡	150.1 (1.20) ‡	14110 (1.29) ‡	1500 (1.15) ‡	9.53 (1.13) §	34.9 (1.16)	25.1 (1.10) †	175.7 (1.18) ‡	45.0 (1.13)	35.7 (1.09)	78.7 (1.13) ‡	1161 (1.12) §	39.5 (1.11) ‡	1708 (1.13) ‡	1577 (1.24) ‡	539.2 (1.22) ‡
	a The results are reported as the geometric mean with the geometric SEM.				The cytokines/chemokines levels were determined at least once.
	b The cytokines/chemokines in the top panel are from sera (A) and bottom panel are from spleen extracts (B). The number in parentheses represents the number of mice/spleens examined in that group.
	c The significant differences are reported between the amount in naïve mice compared with other groups: †, P<0.05; ¶, P<0.01; §, P<0.001; ‡, P<0.0001.
	d The exposure strain and number of mice (in parenthesis) in each group as follows: Gp2, MSHR5855 (7), HBPUB10134a (8), 406e (3), MSHR668 (5), MSHR5848 (6), K96243 (3); Gp. 3, 406e (1), 1026b (1), MSHR668 (1), MSHR5848 (1), MSHR305 (1), K96243 (1), 1106a (2);
	Gp.4, MSHR5855 (1), 406e (2), 1026b (3), MSHR668 (1), MSHR5848 (1), MSHR5858 (4), MSHR305 (3), K96243 (2), 1106a (6).
